# Supplementary material for: Magnetic Properties of Nitrogen-Doped Graphene Induced by Dopant Configurations
Source: Nanomaterials (Basel). 2025 Nov 9;15(22):1694. doi: 10.3390/nano15221694 (PMC12655189; doi:10.3390/nano15221694)
Supplement: Supplementary file 1 [file nanomaterials-15-01694-s001.zip]

Archive with 1 entries (1 files):
- nanomaterials-3936704-supplementary.pdf
